# Supplementary material for: Amine-Functionalized and Gold-Decorated Amine-Functionalized TiO2 Nanoparticles Modulate Breast Cancer Cell Viability
Source: Int J Mol Sci. 2026 Jun 17;27(12):5475. doi: 10.3390/ijms27125475 (PMC13299416; doi:10.3390/ijms27125475)
Supplement: Supplementary file 1 [file ijms-27-05475-s001.zip]

Archive with 1 entries (1 files):
- ijms-4313379-supplementary.pdf
